# Supplementary material for: Clinical utility of point-of-care lactate measurement for assessing management status and prognosis in dogs with myxomatous mitral valve disease
Source: Front Vet Sci. 2026 Feb 20;13:1759873. doi: 10.3389/fvets.2026.1759873 (PMC12962887; doi:10.3389/fvets.2026.1759873)
Supplement: Supplementary file 1 [file Table_1.xlsx]

## Sheet: Sheet1
	Lactate	ACVIM Stage	Age	Breed/weight	Section	Sex	Sample collected date
1	7.1	C	13Y1M	maltese,3.6kg	Stage C with acute decompensation CHF	Spayed female	25.6.15.
2	1.8	C	7Y7M	pomeranian,3.24kg	Stage C with cotrolled CHF	Castrated male	25.6.15.
3	2.5	C	15Y3M	maltese,2.6kg	Stage C with cotrolled CHF	Spayed female	25.6.15.
4	3.7	B2	12Y7M	king charles spaniel,7.18kg	B2 group	Spayed female	25.6.17.
5	3.2	C	12Y10M	maltese,4.4kg	Stage C with cotrolled CHF	Castrated male	25.6.18.
6	1.6	B2	12Y10M	maltese,3.8kg	B2 group	Castrated male	25.7.3.
7	1.8	B2	12Y	poodle,3.5kg	B2 group	Spayed female	25.6.27.
8	1.5	B2	9Y1M	chihuahua,3.2kg	B2 group	Castrated male	25.6.27.
9	2.6	B2	15Y2M	poodle,3.66kg	B2 group	Spayed female	25.6.27.
10	3	B2	14Y6M	maltese,4.46kg	B2 group	Spayed female	25.7.11.
11	3.7	B2	12Y8M	poodle,6.24kg	B2 group	Spayed female	25.7.11.
12	5	C	12Y5M	maltese,4.4kg	Stage C with cotrolled CHF	Spayed female	25.7.13.
13	2.6	C	9Y1M	pomeranian,4.1kg	Stage C with cotrolled CHF	Castrated male	2025-07-26
14	2.8	C	15Y5M	poodle,2.28kg	Stage C with cotrolled CHF	Spayed female	2025-08-07
15	3.4	C	17Y10M	maltese,5kg	Stage C with acute decompensation CHF	Spayed female	2025-08-14
16	5	C	11Y3M	Japanese spitz,5.7kg	Stage C with acute decompensation CHF	Castrated male	2025-08-15
17	3	C	14Y	maltese,3.3kg	Stage C with acute decompensation CHF	Spayed female	2025-08-23
18	2.2	C	12Y10M	Pompitz,7kg	Stage C with cotrolled CHF	Spayed female	2025-08-23
19	2.5	C	10Y	maltese,4.3kg	Stage C with cotrolled CHF	Castrated male	2025-08-24
20	7.2	C	14Y10M	poodle,6.28kg	Stage C with acute decompensation CHF	Spayed female	2025-08-29
21	1.8	B2	16Y10M	mixed,6.32kg	B2 group	Castrated male	2025-09-07
22	3.6	C	16Y8M	maltese,2.74kg	Stage C with cotrolled CHF	Spayed female	2025-09-18
23	8.2	C	15Y5M	maltese,3.42kg	Stage C with acute decompensation CHF	Spayed female	2025-09-21
24	1.1	C	11Y7M	maltese,3.8kg	Stage C with cotrolled CHF	Castrated male	2025-09-26
25	3	B2	14Y3M	pomeranian,2.96kg	B2 group	Spayed female	2025-09-29
26	2.2	C	12Y1M	maltese,3.6kg	Stage C with cotrolled CHF	Castrated male	2025-10-07
27	0.6	B2	14Y4M	maltese,2.14kg	B2 group	Spayed female	2025-10-13
28	2.4	D	11Y	pomeranian,2.78kg	X	Castrated male	2025-10-13
29	1.1	C	15Y7M	schnauzer,6.1kg	Stage C with cotrolled CHF	Spayed female	2025-10-22
30	4.3	B2	10Y	maltese,7.95kg	X	Castrated male	2025-10-30
31	5.4	C	11Y6M	maltese,3.26kg	Stage C with acute decompensation CHF	Castrated male	2025-11-17
32	1.3	B2	17Y8M	maltese,2kg	B2 group	Castrated male	2025-11-17
33	2	B2	21Y	poodle,2.1kg	B2 group	Spayed female	2025-11-24
34	1.6	B2	12Y5M	cocker spaniel,10.1kg	B2 group	Spayed female	25.11.26.
35	3.9	B1	12Y3M	chihuahua,4.2kg	X	Castrated male	25.11.26.
36	1.9	C	15Y	toypoodle,3.84kg	Stage C with cotrolled CHF	Castrated male	25.11.26.
